# Supplementary material for: Matrix Selection for the Visualization of Small Molecules and Lipids in Brain Tumors Using Untargeted MALDI-TOF Mass Spectrometry Imaging
Source: Metabolites. 2023 Nov 9;13(11):1139. doi: 10.3390/metabo13111139 (PMC10673325; doi:10.3390/metabo13111139)
Supplement: Supplementary file 1 [file metabolites-13-01139-s001.zip]

Archive with 8 entries (7 files):
- Supps/
- __MACOSX/._Supps
- Supps/SuppFigures_comb.pdf
- __MACOSX/Supps/._SuppFigures_comb.pdf
- Supps/Supplementary_Material_Table_2.csv.zip
- __MACOSX/Supps/._Supplementary_Material_Table_2.csv.zip
- Supps/Supplementary_Material_Table_1.csv.zip
- __MACOSX/Supps/._Supplementary_Material_Table_1.csv.zip
